# Supplementary material for: Do host species evolve a specific response to slave-making ants?
Source: Front Zool. 2012 Dec 31;9:38. doi: 10.1186/1742-9994-9-38 (PMC3551654; doi:10.1186/1742-9994-9-38)
Supplement: Additional file 2 — Identified cuticular hydrocarbons of species’ chemical profiles. Mean percentages (±S.D) of the different compounds in the chemical profiles of M. ravouxi (M. rav), T. unifasciatus from Anduze (T. uni_And) and Fontainebleau (T. uni_Font), T. rabaudi (T. rab) and T. nylanderi from Anduze (T. nyl_And) and Fontainebleau (T. nyl_Font). Compounds were identified using GC-MS. Unidentified hydrocarbons are marked with *. [file 1742-9994-9-38-S2.xls]

## Sheet: Feuil1
Population		M. rav	T. uni_And	T. uni_ Font	T. rab_And	T. nyl_And	T. nyl_Font
A	C27	12,0±3,92	17,1±3,94	10,8±5,91	13,0±2,64	14,5±3,31	9,83±2,83
Peak 41.806	11+13meC27	0,94±0,55	2,45±1,02	0,86±0,26	1,20±0,41	3,74±0,77	2,11±0,59
Peak 41.981	7meC27	2,96±1,02	3,05±1,25	1,77±0,63	1,82±0,61	0,14±0,15	0,26±0,08
Peak 42.115	5meC27	0,87±0,42	0,62±0,21	0,55±0,15	0,36±0,23	0,77±0,21	1,04±0,27
Peak 42.321	2meC27	0,42±0,26	1,06±0,51	0,59±0,22	0,47±0,30	0,93±0,27	0,85±0,35
B	3meC27	9,05±1,79	5,91±1,63	4,58±2,04	11,5±1,21	8,51±1,11	7,54±1,54
Peak 42.979	C28	1,47±0,40	3,19±0,78	2,06±0,78	2,84±0,54	1,22±0,34	0,82±0,28
Peak 43.606	8meC28	0,50±0,37	0,89±0,32	0,58±0,16	0,27±0,26	Traces	Traces
Peak 43.718	6meC28	0,17±0,21	0,51±0,21	0,61±0,25	0,17±0,24	0,23±0,19	0,21±0,08
Peak 43.954	4meC28	0,80±0,43	1,97±0,88	1,92±1,02	0,86±0,23	1,06±0,33	1,11±0,31
Peak 44.029	2meC28	1,27±0,67	2,33±0,63	0,83±0,31	1,82±0,43	1,81±0,37	0,35±0,14
Peak 44.244	3meC28	0,44±0,23	1,06±0,43	0,62±0,41	0,30±0,27	0,28±0,17	0,20±0,09
C	C29	13,1±5,82	10,4±2,33	6,33±2,60	15,1±4,26	4,51±1,06	2,77±0,79
Peak 45.154	15+13 meC29	0,64±0,34	2,76±1,38	1,72±0,64	1,31±0,47	0	5,49±1,44
Peak 45.232	9meC29	0,57±0,61	1,47±1,30	1,23±0,48	0,18±0,14	6,91±1,30	0,93±0,26
Peak 45.315	7meC29	0,92±0,45	0,99±0,53	1,20±0,42	0,68±0,22	0,49±0,15	0,76±0,17
Peak 45.658	dimeC29?	0,49±0,46	1,89±1,46	0,65±0,25	0,47±0,36	0,81±0,44	1,29±0,55
Peak 45.859	3meC29	3,48±0,89	3,36±0,95	2,79±1,48	5,75±1,27	2,84±0,81	1,78±0,50
Peak 45.945	trimeC29?	0,38±0,21	0,81±0,77	0,30±0,11	0,24±0,19	0,39±0,16	0,83±0,21
Peak 46.359	C30	0,70±0,32	0,95±0,63	0,63±0,11	0,49±0,24	0,44±0,16	0,80±0,12
Peak 46.950	meC30	Traces	0,19±0,15	0,42±0,29	Traces	Traces	Traces
Peak 47.252	4+2meC30	1,55±0,74	3,66±1,19	1,93±0,32	3,42±0,81	2,69±0,55	1,18±0,20
Peak 47.414	meC30+dimeC30	0,16±0,10	0,13±0,16	0,17±0,11	Traces	Traces	0,31±0,14
Peak 47.609	trimeC30	0,48±0,19	1,15±0,38	0,81±0,17	0,40±0,25	0,37±0,11	0,37±0,11
Peak 47.804	C31	3,99±2,79	0,96±0,27	0,65±0,11	1,64±0,52	0,39±0,17	0,43±0,23
Peak 48.277	11+13+15meC31	1,91±0,55	1,94±0,93	2,08±0,63	2,29±0,58	4,32±0,74	1,86±0,61
Peak 48.353	9meC31	0,29±0,14	0,58±0,90	0,74±0,23	0	Traces	1,62±0,52
Peak 48.432	7meC31	0,33±0,26	0,24±0,16	0,99±0,81	0,29±0,37	Traces	0,29±0,57
Peak 48.693	11,15 dimeC31	2,76±1,28	2,69±1,71	3,21±1,04	3,35±0,71	3,83±1,07	4,44±1,33
Peak 48.811	9,12dimeC31	0,90±0,80	1,70±1,14	2,44±0,94	0,15±0,29	1,51±0,54	1,80±0,97
Peak 48.950	dimeC31	0,61±0,28	0,86±0,60	0,96±0,25	1,01±0,55	0,32±0,12	0,25±0,25
Peak 49.074	3meC31	1,10±0,48	1,60±1,14	2,23±0,62	1,11±0,34	0,89±0,39	1,09±0,37
Peak 49.215	5,22 dimeC31	0,39±0,19	0,29±0,28	0,57±0,22	0,99±0,27	0,05±0,16	0,35±0,33
Peak 49.400	meC31	1,44±0,64	1,14±0,53	1,30±0,58	1,18±0,26	1,09±0,39	1,73±0,40
Peak 49.574	*	Traces	Traces	0,48±0,34	0	Traces	0,12±0,28
Peak 49.773	*	1,42±0,88	1,09±0,34	1,60±0,47	1,02±0,41	0,92±0,31	5,05±1,25
Peak 50.003	8,16 dimeC32	0	Traces	0	0	1,50±0,69	Traces
Peak 50.018	*	0,46±0,59	0,27±0,29	1,33±1,23	0,45±0,61	0,30±0,20	Traces
Peak 50.160	12,16dimeC32	1,45±0,79	0,99±0,49	1,87±0,50	1,76±0,52	1,21±0,39	1,73±0,41
Peak 50.280	dimeC32	0,63±0,56	0,54±0,30	0,79±0,26	Traces	0,64±0,46	0,45±0,44
Peak 50.419	*	0,60±0,56	0,55±0,34	0,73±0,51	0,39±0,32	0,39±0,18	0,27±0,21
Peak 50.840	*	1,27±0,71	0,42±0,22	0,82±0,35	0,28±0,32	0,40±0,30	0,57±0,73
Peak 51.257	*	0,23±0,25	0,27±0,20	0,57±0,32	0,15±0,20	Traces	0,31±0,31
Peak 51.371	13meC33	4,18±1,53	2,01±0,84	2,79±0,60	3,28±1,04	3,01±1,01	1,27±0,50
Peak 51.799	13,17 dimeC33	2,79±1,31	3,56±2,46	5,29±1,32	2,34±0,61	5,63±1,98	5,66±1,81
Peak 51.938	dimeC33	1,14±1,12	1,20±1,01	2,49±0,75	0	2,12±1,14	2,66±1,49
Peak 52.317	dimeC34	2,32±1,00	1,64±1,02	4,40±1,20	1,87±0,56	2,89±1,00	3,90±1,42
Peak 52.685	meC34	1,01±0,53	0,75±0,46	1,36±0,73	0,85±0,26	0,73±0,31	1,09±0,57
Peak 52.876	*	0,10±0,20	0,30±0,40	0,60±0,42	Traces	0,14±0,14	0,32±0,56
Peak 53.329	dimeC34	0,96±0,54	0,46±0,24	0,54±0,21	0,14±0,12	1,21±0,37	2,70±0,75
Peak 53.497	*	Traces	0,16±0,29	0,71±0,86	Traces	0	1,42±0,51
Peak 53.788	*	1,30±0,72	0,56±0,36	1,28±0,64	0,31±0,25	0,44±0,20	Traces
Peak 53.938	*	0,13±0,19	0,28±0,16	0,48±0,41	Traces	0,20±0,15	Traces
Peak 55.064	*	0,78±0,70	0,37±0,56	1,31±1,11	0,25±0,37	0,17±0,21	0,30±0,28
Peak 55.314	*	2,68±1,54	0,59±0,42	1,80±1,02	1,99±0,70	0,88±0,42	0,56±0,35
Peak 55.569	*	0,26±0,42	Traces	Traces	0,33±0,59	0,15±0,24	0,17±0,72
Peak 56.066	11,23 dimeC35	1,18±0,54	1,02±0,55	1,67±0,71	0,76±0,19	3,29±0,72	6,24±1,19
Peak 56.294	*	0,24±0,19	0,11±0,31	0,63±0,75	Traces	0	0
Peak 56.604	*	2,07±1,33	0,74±0,44	2,31±0,69	2,45±0,76	2,31±0,92	Traces
Peak 56.895	*	0,17±0,27	0,16±0,22	0,54±0,50	0	Traces	Traces
Peak 57.178	*	0,98±0,56	0,29±0,19	0,79±0,53	1,91±0,68	0,14±0,12	0,37±0,21
Peak 57.819	*	0,50±0,26	0,24±0,15	0,85±0,53	0,14±0,14	Traces	0,84±0,47
Peak 58.644	*	1,14±0,64	0,21±0,17	0,91±0,49	0,21±0,20	0,75±0,26	1,35±0,45
Peak 62.226	11,23 dimeC37	0,58±0,44	0,38±0,28	0,48±0,22	0,19±0,16	4,33±1,34	7,04±2,59
Peak 62.622	*	1,32±1,22	0,21±0,16	0,84±0,51	2,89±0,71	0,47±0,57	0,25±0,39
Peak 62.963	*	0,49±0,47	0,17±0,15	0,25±0,31	0,68±0,26	Traces	Traces
